# Supplementary material for: A Re-Description of ‘Mycterosaurus’ smithae, an Early Permian Eothyridid, and Its Impact on the Phylogeny of Pelycosaurian-Grade Synapsids
Source: PLoS One. 2016 Jun 22;11(6):e0156810. doi: 10.1371/journal.pone.0156810 (PMC4917111; doi:10.1371/journal.pone.0156810)
Supplement: S1 Matrix — (TRE) [file pone.0156810.s005.tre]

#NEXUS
[written Thu Dec 17 14:15:57 GMT 2015 by Mesquite  version 2.75 (build 564) at Neil-TOSH/10.31.44.170]

BEGIN TAXA;
	TITLE Taxa;
	DIMENSIONS NTAX=58;
	TAXLABELS
		Tseajaia_campi Limnoscelis Captorhinus Protorothyris_archeri Dimetrodon_spp Secodontosaurus_obtusidens Ctenorhachis_jacksoni Sphenacodon_ferocior Cryptovenator_hirschbergeri Titanophoneus_potens Biarmosuchus_tener Raranimus_dashankouensis Biseridens_qilianicus Pantelosaurus_saxonicus Cutleria_wilmarthi Ianthodon_schultzei Haptodus_garnettensis Edaphosaurus_boanerges Edaphosaurus_novomexicanus Lupeosaurus_kayi Ianthasaurus_hardestii Glaucosaurus_megalops Echinerpeton_intermedium Archaeothyris_florensis Varanosaurus_acutirostris Ophiacodon_spp Stereophallodon_ciscoensis Oromycter_dolesorum Ennatosaurus_tecton Eothyris_parkeyi Oedaleops_campi Casea_broilii Cotylorhynchus_romeri Angelosaurus_romeri Angelosaurus_dolani Caseopsis_agilis Trichasaurus_texensis Cotylorhynchus_hancocki Cotylorhynchus_bransoni Euromycter_rutenus Watongia_meieri Ruthiromia_elcobriensis Varanodon_agilis Varanops_brevirostris Aerosaurus_wellesi Aerosaurus_greenleorum Archaeovenator_hamiltonensis Mesenosaurus_romeri Mycterosaurus_longiceps Heleosaurus_scholtzi BP_1_5678_Elliotsmithia Pyozia_mesensis Eocasea_martini Casea_nicholsi Mycterosaurus_smithae Apsisaurus_witteri Datheosaurus_macrous Callibrachion_gaudreyi 
	;

END;


BEGIN CHARACTERS;
	TITLE  Character_Matrix;
	DIMENSIONS  NCHAR=244;
	FORMAT DATATYPE = STANDARD GAP = - MISSING = ? SYMBOLS = "  0 1 2 3 4";
	MATRIX
	Tseajaia_campi                010000?000001?0111?01000001010010210??0000?0001?000?00?10010200000000?00??1000?10?0121000?1?011200002100011?0??0?10?000?031?00010000?1000000010?00010000?00001000010?010000000010?00000100200?001???10001?111100000020?001??00?000?00100???0??0?00?0
	Limnoscelis                   010000?00000110101001000001000010100??0000?00010000?01?10010200000000?00??1010?00?00110000100?1000002?0001110??1010?0000030?00110000?1110000010?00010000?0000000001000?000?0?000010000010020?00?????10001??11100000020100110000000?00100??00??0?0000
	Captorhinus                   010000?000201000010010000000000102000?0100?00100000000010002200001000000??0010?00?000300000000?00000211001000??100000000001?000010000110000?1?0?00010?0010100000001000100000000100021?0000310?00?000130010011000000??01011000000001001300011000?0000
	Protorothyris_archeri         010000?0002000?00000?000000?21010210???000?0??00000000010012200001000000??0010?00?0011020000001200000100011?0??0000?0000000102000000?0000?0???0?000?0?011?1?00????00???0000000010002100??031000???0?1300?????????????0???0??0???00??????????????10??
	Dimetrodon_spp                031001011000100011300200302103001210100211000120?010010201222110100110011010200001102102001101001000211102000??10001000100001010010110100010002001101112(1 2)1(0 1)21100112200010001100110011000111100111000000101001000000100012011110100110030001101101110
	Secodontosaurus_obtusidens    031001001000100021300200301103020200100211200120?0100102012221100100000110002000011021020011010010002??10200???????1?001000?02000101100001110020011??11121121?00102200010???100?100110?011?????110000000???????????????????????100110130001????2?1?0
	Ctenorhachis_jacksoni         ????????????????????????????????????????????????????????????????????????????????????????????????????????????????????????????????????????????????????1???1102110???220000000110???????????????????????????????????????0?1201?11??????????????????1??0
	Sphenacodon_ferocior          031001011000100011300100302103001210100211000120?01001020122211010011001101020000110210200?101001000211102000??100010001000?10100101101000100020011??112210211001022000000????011001100011?????110000001??????????????01201111010011013000?????01(0 1)10
	Cryptovenator_hirschbergeri   ??????????????????????????????0?1??????2110001????????????????????????????????????????????????????????????????????????????????1???????11??1?????????????????????????????????????????????????????????????????????????????????????????????????????????
	Titanophoneus_potens          031001200000220001310200301013000210100211200120?0001100001223000001100110102000011021020311000011012??001000??1101?10011??1101001011011000???2101101?012?002102?001000000011011121??0?????????1?0??010000100000110101012111100111111032?01110001010
	Biarmosuchus_tener            031001210000200020410200301?13000210??021120?120?00?11?10012230???01??011000200001101103?311000011012???0???0??1101?100?011?101?01???0000?0???210???1???2?0?2?0???0100000?????11121??000??????0?????030?0010?0000?01?1?121???0?111111??2???????0?0?0
	Raranimus_dashankouensis      ??100???????100020410200301???0?02101??211(1 2)001?00??????????????????????????????????????????????????????????????10??????????????????????????????????????????????????????????????????????????????????????????????????????????????????????????????0????
	Biseridens_qilianicus         ?11001200100100020410200301?130002101?0100001110000?11?0000?23000?011?001010200001101103?3110??011??2??????????0101?101?11?11110011??011000?1021???????????????????????????????????????????????????????????????????????????????????????????????0?0??
	Pantelosaurus_saxonicus       011001101000100?20??00?0001?03010100??0211?0??2???0?01?10002211001011?011010200001?01??2?0?????????????????????0000?000?0?0?101?0101?0??0?????20???01?????????????21000000?1??011?????0?????????????000????????????????120??11?????????????????0?000
	Cutleria_wilmarthi            ?11??11110001???1???0?00?01003000200??0211000120?00???020012211011011?0?1000200?01?02102?011????????????????????????????????101?011??0??0?????200????101??????????????????????0110021000??01?????????????1?0???????????????????????????????????2?0?0
	Ianthodon_schultzei           ?11001101?0000?011???0000000030102000?0010?00?10000?01?1001201000100100?1000200?01?01??2??1????????????????????????????????????????????????????????????????????????????????????????????????????????????????????????????????????????????????????0?1?0
	Haptodus_garnettensis         0110011010001000211000000010030102001000100001001000010100120100010010001000200?0110210200?1?1000?00011001000??000010001001?101?01110010001?011?011011011000(1 2)10???200000000???010002101??1010001?000?00????0?0000001?00120?1?100001?0100???1011?0100
	Edaphosaurus_boanerges        121001101000000020??00000000031?00000?0101101100000?001010010201?10010001000200001002102101101000100111001000??0000101??02101110111101000020011?011???20001011111102300111111100000010000011001110010100???????????100012041010000000111101101?02001
	Edaphosaurus_novomexicanus    12???110?000????????0?????0?031?0000??010??0??00??0??01?10?2?201?100100??0??20000100???2101?0100010011100100?????00?01?1021?1???????????????????????1?200010?1111102?001111??100?0001???0011001??????????????0????0???????????????????????1?????2001
	Lupeosaurus_kayi              ????????????????????????????????????????????????????????????????????????????????????????????????????????????????????????????????????????????????????????0010?1111102300100011000?0021???0011001110010000?????0????0??001204101000000011110??????2?01
	Ianthasaurus_hardestii        011001101000????????0000000?23020200??0101?001?00000010100020200010010001000200??1002??21??????????00??????????????1?00?001?101?01???01000?1?11?01101?221?11011010223001100???010????000???????11????000?????0???????0?12????1?????????????????011?0
	Glaucosaurus_megalops         ??10011?1??00?0010?00000000?010??000??0????0????000?001???????????????0010???????????????????????????????????????????1???(0 1 3)????1??1????????1?????????????????????????????????????????????????????????????????????????????????????????????????????????
	Echinerpeton_intermedium      ?????????????????????0??0?000?01020?10000020?1????????????????????????????????????????????????????????????????????????????????????????00??????????????0??000?000??0200000000????????????????000?????0????????????????000?????????????????????00?01??
	Archaeothyris_florensis       01???100??00?????????00?00002300020?1000112001?????????1001?1?0??????000?0??0?0???002?????10?10???0??????????????????????????20???????00??????????????011?100000??000000000?00?????????????????100001000?????????????0???02?00?000?001??????????01?0
	Varanosaurus_acutirostris     031001000000021020100000001?20020201??0000?00120100?0101001210000101110010110010010020020100010200?0020001100??0000?0001000?020?0000?0001101?01?0??0100010000000001000100??000??01???????0?????100???????????????????01000200??000100100010100?20110
	Ophiacodon_spp                031001000100020021100000101?20020200110010?0012000???101001210000001110?1011?0100?002002011001020010020101100???0??10000010?02000000?0001100001?0000100110030000100100000000000101001010000000010000002000001010000000100000000000100120010100020110
	Stereophallodon_ciscoensis    ????????????020021?????0?010???0021111?0?????????????1??????????????????????????????????0????????010?20001100????????000010???0????0??00?10???1?000??0??10030000??00?0?00??????????????????????????????????????????????00??????0??????00000101??0???
	Oromycter_dolesorum           ???2????????010011???00010011?0?00000?0100?011??01000?????????????????????????????????????????????????????????????????????????10??????11??0?????????????????????????????????????????????????????????????????????????????????????????????????????????
	Ennatosaurus_tecton           1002111020000100111010111001110?00000?0100?21101010?0000100200000001002010000000?0010??10?0?1??121001??001101??000000010011001101010?100001?000?000???200000?1??0??0???001111001001??0??00???110????120????1?1011??0?0?12????0?00??????????100102011
	Eothyris_parkeyi              ?2000100000?010110??1000000?01000211??1010?0??01000000000001001000?1002200100000?001100101010?110000000001??11??????0000001?000?1000?1000?0???0?0??????????????????????????????????????????????????????????????????????????????????????????????1?0??
	Oedaleops_campi               ?20001100000010110??1000000?01000200??1010?0??01000000000001000000010??210?0?0000?011001?1110??????0????????????????????????0?1???????000?????????????????1???????00?0?000????0100???000?100000000??0300??????????1000?0?10??0?100?00?000??????0???0
	Casea_broilii                 10020110201001001010101?100?110?00000?0100?11111010??00???????????0??0?200?0??000??10201?1???01121?01000011?1100000?0000001?001?1010?100000?010?0??11000001011000000000001111001?01???0?00?????0000002000?01100???1000?12021000000000000100100102011
	Cotylorhynchus_romeri         100211102010010010??10112001010?00000?0100?1111101000000100100?00?010022100?0000?001020??1011?1121000000011010???01?0010011?01101010??00001??10?0??11020000011110000010001211000001??10000201110?110110000010101111010012031000000000001100101?02011
	Angelosaurus_romeri           1???????????010?10??????????1?0?0??????100?211???????????????????????????????????????????1????112100?100011010??????0010011???1??????????????????????????00011110000010001211000001??10000??111011101100??????????1??001203100000000000010??????20?1
	Angelosaurus_dolani           ??????????????????????????????????????????????????????????????????????????????????????????????????????????????????????????????????????????????????????????0011110000?1?00??110??????????????????11101100?????1?111???0012031000000000000100101??2???
	Caseopsis_agilis              ????????????????????????????????0??????100?111???????????????????????????????????????????????????????????????????????????????????????????????????????????????????????????12???????????????????????????????????????1??001203100000000000000?????????1
	Trichasaurus_texensis         ??????????????????????????????????????????????????????????????????????????????????????????????????????????????????????????????????????????????????????????0011100?0????0???110???????????????????000?????????0?????0?00120?10??000?0000010??????2??1
	Cotylorhynchus_hancocki       10?21110??????00??????1120010?0?00000?0100?111???1?????????????????????21????????????????1????11?100?000011010????????????????1???1???00???????????01???000011111100010001?11000000001000020111011101100?????1?111?0100120310000000000001001011?0011
	Cotylorhynchus_bransoni       ????????????????????????????????0??????100?111??????????????????????????????????????????????????????????????????????0010011?????????????????????????????000011111000010001?11000001??10000201110?1101100?????1?111???00120310000000000001001011?2???
	Euromycter_rutenus            ?20201102010010010101011100?110?0000??0100?211?10100000??0?1020??00100220?000?000?010201?1111011210010000110111??00??0?0011?011??0?0?1??001???0?000???20?0????????????????????????????????20?11?????????10010110011????????????????????????????0????
	Watongia_meieri               ?????11?0??????????????????0??0?0??????2210001??????????????1?????1?????????01??????????????????????????????????????????????????????????????????????????2?0200?01021?0000?????01001??0????000??0?00??00?100120100000???????????????????????????01???
	Ruthiromia_elcobriensis       ????????????????????????????????????????????????????????????????????????????????????????0??????00?????????????????????????????????????????????3?100???????00000???2120000????????1000???01?????00111?00??????????????010101?1010001001100?01011?1???
	Varanodon_agilis              021201100100000020200000210?220?0101??0221?0??1000020001001210000?1010121100010100002????2?????00?????????????????????????1?020?02?10?000?????3?1??011012??2?0????212000000000?10?????????00?????000????100120100000???????????????????????????01???
	Varanops_brevirostris         0012011001010000202000002100220202010?0221000110000200010002??000100101211???1010??02102?21100???0000000011?111???????????1?020?02010000010?003?10001?01200000000021200000000001001??0100021020000000000100120????0000102011101000110130000100001100
	Aerosaurus_wellesi            001201100101001010200000110?220201000?02210001?000020?0?00?21000?????012110001010001210??2010?00000000001010111??????0000???020000?10000010???3?10001?012000??????20?000000100010001001????????011???0?0100120100000?0?01????0?????????????10010?100
	Aerosaurus_greenleorum        ???????????????????????????????????????????????????????????????????????????????????????????????????????01010111?????????????????????????????????????????2000??????????????????????000??001?????01111???????????????????????????????????????100??????
	Archaeovenator_hamiltonensis  0112011000000010002000000000200?00000?0010?00110001000010002100000011002100?0001?1002??1?1??0????000000001100??????0000?000102000000?0000100?00?00?011001011000???00100000?010?10?1??00??000?20??????????????????????0?0?01?10?100000??????101011110
	Mesenosaurus_romeri           011101100001001020??0200100020000201??0221100110?0111?01000210000111000210100001110121120100000000000000111111000100001000110200000100000101?00?00?01?????????????00?00000?0???1?0????????????????????1?100120100000?0?01??????100?0???0???????2?110
	Mycterosaurus_longiceps       011101100001001010??0200100?020?0100??022110??10?0?110??00?210000?111?1210100001?1002102?100000000?0000001??110????????0??1?02??00???0??0???????0???????1010000???0110000?0???0?001??0???????????0???01??????????????0?0102?10?10001010001?100011???
	Heleosaurus_scholtzi          011101100001000020?00200100?00010201??022110?110??1?10?10002100010110?021010000111012112?1000??00??00000011111000000000000??020?0??100000?0???0?0???1?011013000???00?000000???01001??00??00??????????11?1011101???0??0?0?0(1 2)110?10000???????100?11??0
	BP_1_5678_Elliotsmithia       ?????11000??????0???????1?0??(1 2)0?020???0221?0??????1??????????0?01??10??210?0000111??2????1??????????????????????????????????0200????????0???????0?????01???????????????????????????????????????????????????????????????????????????????????????1????
	Pyozia_mesensis               ?1???????0????1?00??????????2?0?0000??0010?0??????????????????????????0????????????????????????????000001??111000???0000001?020??????000010???0?0?????????????????????????????????????????000?0?????????????????????????????????????????????????????
	Eocasea_martini               ?????110?010??????????????0?????????????000?0??????????????????000?100??000000000001?201010000?12??00???????????????????????0????000????0?????0?0??1??200000?00000000000000000?????????????????????????????????0??????112?01?0?000??0??000?1??0?2?00
	Casea_nicholsi                ???????????????????????????????????????????????????????????????0????0?????????0???010??????????????????????????????????????????????????????????????11????????11?0000000001?11???????????????????????????1001110011??1??1???????0000?0?0000????0?1??0
	Mycterosaurus_smithae         ?????1000?00??????????????0??3?????????010????????1??00???0?0010000000120010?01????????1????????????????????1100?00?????001??0??000??1000???01????????????10?01?000????0?00????????????????????????????????????????????????????000100100001????1???1
	Apsisaurus_witteri            ?????1??0??1??????????????0??0?????????010?00?????????????????????????021?00100??1??????????????2??????001??0????0??00000????????000????0?1?????????????2112?0000?00?0000000?001001??0????000?00?0??000???????????????????11????001101000???????1??0
	Datheosaurus_macrous          10????????0?0??????????01?0????????1???000?00?????????????????????????????????????011????????????????????????????????????????11?0???????????????????1???0????????????????1????????????????20???0??????00????????0?0??????????0?100?????????1??0???11
	Callibrachion_gaudreyi        1???????????????????1???1?0??????1?????000?0?????????????????????????????????????????????????????????????????????????????????2??0?????????1?????????????0????????????????01????0000??0?0??20001??000?10?????1000010????1????????00?0010????????????1

;

END;
BEGIN ASSUMPTIONS;
	TYPESET * UNTITLED   =  unord:  1 -  244;

END;
